# Supplementary material for: The Effect of BPA-Treated Water on the Small Intestine via an In Vivo Study
Source: Toxics. 2022 May 30;10(6):296. doi: 10.3390/toxics10060296 (PMC9228272; doi:10.3390/toxics10060296)
Supplement: Supplementary file 1 [file toxics-10-00296-s001.zip]

Archive with 1 entries (1 files):
- toxics-1720321-supplementary.pdf
